# Supplementary material for: Flavonoids: A Review of Antibacterial Activity Against Gram-Negative Bacteria
Source: Int J Microbiol. 2025 Sep 15;2025:9961121. doi: 10.1155/ijm/9961121 (PMC12453933; doi:10.1155/ijm/9961121)
Supplement: Supporting Information — Additional supporting information can be found online in the Supporting Information section. Table S1. Antibacterial activity of flavonoids isolated from plants against Gram-negative bacteria (2004–2025). [file 9961121.f1.zip]

Archive with 2 entries (2 files):
- IJM_supplementary material.docx
- Response to the reviewer review.docx
